# Supplementary material for: Understanding the Nexus Between Anxiety and Acoustic Perception in University Students: A Quasi-Experimental Study During Pandemic-Induced Lockdown
Source: Behav Sci (Basel). 2025 Feb 24;15(3):262. doi: 10.3390/bs15030262 (PMC11939811; doi:10.3390/bs15030262)
Supplement: Supplementary file 1 [file behavsci-15-00262-s001.zip]

Archive with 1 entries (1 files):
- behavsci-3343451-supplementary.pdf
